# Supplementary material for: Redox state and metabolic responses to severe heat stress in lenok Brachymystax lenok (Salmonidae)
Source: Front Mol Biosci. 2023 May 24;10:1156310. doi: 10.3389/fmolb.2023.1156310 (PMC10244579; doi:10.3389/fmolb.2023.1156310)
Supplement: Supplementary file 2 [file Table1.XLSX]

## Sheet: S vs C
Name	Fold change	p-value	SubClass
Dl-3,4-dihydroxyphenyl glycol	46.6392	0.0122203	Benzenediols
3-methyl-l-histidine	21.8025	0.00240363	Amino acids, peptides, and analogues
3-Methylhistidine	21.0875	0.00240034	Amino acids, peptides, and analogues
3-methylhistamine	17.2791	0.00232253	Amines
3-dehydrocarnitine	7.96507	0.00244986	Short-chain keto acids and derivatives
Udp-n-acetylglucosamine	7.63642	0.000178846	Pyrimidine nucleotide sugars
L-Anserine	6.90007	0.0395726	Hybrid peptides
3-hydroxyanthranilic acid	6.56664	0.000321034	Benzoic acids and derivatives
1-deoxy-1-(methylamino)-d-galactitol	6.1996	0.000346122	Carbohydrates and carbohydrate conjugates
Homogentisic acid	5.69234	0.00522318	Phenylacetic acids
Phenyllactic acid	5.36049	0.0371203
L-fucose-1-phosphate	5.08494	1.77494e-06	Carbohydrates and carbohydrate conjugates
N-Acetyl-D-Glucosamine 6-Phosphate	4.8933	8.07964e-07	Carbohydrates and carbohydrate conjugates
L-Glutamine	4.81532	0.00023478	"Amino acids, peptides, and analogues"
Deoxycarnitine	4.66859	4.44262e-06	Fatty acids and conjugates
4-morpholinopropanesulfonic acid	4.6116	0.0101664	Morpholines
2-methylbutyryl-l-carnitine	4.54377	2.37267e-05	Fatty acid esters
Mitoxantrone	4.34934	0.00200108	Anthraquinones
Aniline	4.0619	0.000264197	Aniline and substituted anilines
3-Guanidinopropanoate	3.92537	4.34849e-05
sn-Glycerol 3-phosphoethanolamine	3.70492	0.00412035	Glycerophosphoethanolamines
Cortisol 21-sulfate	3.49359	0.0475609	Sulfated steroids
DL-valine	3.46933	6.13322e-05	Amino acids, peptides, and analogues
Laminaritetraose	3.40624	4.66413e-06	Carbohydrates and carbohydrate conjugates
Glycerophosphocholine	3.26398	9.92832e-05	Glycerophosphocholines
Sm d34:1	3.2401	0.00266664	Phosphosphingolipids
Palmitoyl sphingomyelin	3.0862	0.000620525	Phosphosphingolipids
(.+/-.)-dropropizine	3.07265	0.00190336	Piperazines
Pe(18:1/14-hdohe)	3.06602	0.019289	Glycerophosphoethanolamines
Acetyl-dl-leucine	3.06519	1.31639e-05	"Amino acids, peptides, and analogues"
O-phosphoethanolamine	2.8391	0.000133989	Phosphate esters
(2-{[3-hydroxy-2-tetradecanamidooctadec-4-en-1-yl phosphonato]oxy}ethyl)trimethylazanium	2.83655	0.00237166	Phosphosphingolipids
Betaine	2.80569	1.70079e-05	Amino acids, peptides, and analogues
3-methoxy-4-hydroxyphenylglycol sulfate	2.80198	0.0434107	Methoxyphenols
6-Hydroxydopamine	2.76831	3.70302e-07	Benzenediols
O-Phospho-L-homoserine	2.58212	0.000125126	"Amino acids, peptides, and analogues"
Creatinine	2.47988	0.00614939	Amino acids, peptides, and analogues
Creatine	2.44836	4.56291e-05	Amino acids, peptides, and analogues
N-(1,3-dihydroxyoctadec-4-en-2-yl)tetradecanamide	2.41381	0.0384201	Ceramides
Pro-hyp	2.40909	0.00107914	Amino acids, peptides, and analogues
2-docosahexaenoyl-1-stearoyl-sn-glycero-3-phosphoserine	2.33613	0.0162015	Glycerophosphoserines
Valeric acid	2.26312	0.0101634	Fatty acids and conjugates
4-hydroxybenzenesulfonic acid	2.25917	0.0354455	Benzenesulfonic acids and derivatives
L-hydroxyarginine	2.21685	0.00148533	Amino acids, peptides, and analogues
D-proline	2.21293	0.000277375	"Amino acids, peptides, and analogues"
2-Amino-2-methyl-1,3-propanediol	2.20867	0.000859996
1,2-dilinoleoylglycerol	2.18049	0.000325757	Lineolic acids and derivatives
Indoxyl sulfate	2.14014	0.0400708	Arylsulfates
Fahfa 38:2	2.0308	0.0113893	Fatty acids and conjugates
Acamprosate	2.00997	0.00226514	Organosulfonic acids and derivatives
DL-arginine	2.00611	2.00685e-07	Amino acids, peptides, and analogues
Phosphorylcholine	1.99873	1.84567e-07	Quaternary ammonium salts
1h-indole-3-propanoic acid	1.98965	0.00103089	Indolyl carboxylic acids and derivatives
N-lauroyl-d-erythro-sphingosylphosphorylcholine	1.9019	0.0288393	Phosphosphingolipids
N-acetylglucosamine	1.89305	0.000349541	Carbohydrates and carbohydrate conjugates
1-palmitoyl-2-linoleoyl-sn-glycero-3-phosphocholine	1.83314	0.0391555	Glycerophosphocholines
L-threonate	1.82707	0.0026466	Carbohydrates and carbohydrate conjugates
Erucic acid	1.81703	0.00471714	Fatty acids and conjugates
Phosphocholine	1.79597	2.09576e-06	Quaternary ammonium salts
2-linoleoylglycerol	1.78525	0.0109051	Lineolic acids and derivatives
1-palmitoyl-2-oleoyl-phosphatidylglycerol	1.73298	0.0214269	Glycerophosphoglycerols
Valine	1.72974	0.000496482	Amino acids, peptides, and analogues
Sarcosine	1.72214	0.000266797	Amino acids, peptides, and analogues
Succinate	1.71393	0.0164448	Dicarboxylic acids and derivatives
D-glucarate	1.70113	0.025563	Carbohydrates and carbohydrate conjugates
N6,N6,N6-Trimethyl-L-lysine	1.63948	0.0321835	Amino acids, peptides, and analogues
Propionic acid	1.5974	0.0150849	Carboxylic acids
2-palmitoyl-rac-glycerol	1.58474	0.0487094	Monoradylglycerols
Muramic acid	1.58425	0.000132604
N-acetyl-d-glucosamine	1.54707	0.00100335	Carbohydrates and carbohydrate conjugates
N-Acetylmannosamine	1.54187	0.00937886	Carbohydrates and carbohydrate conjugates
11(Z),14(Z)-Eicosadienoic Acid	1.48116	0.0110586
Acetylcarnitine	1.47407	0.00419436	Fatty acid esters
Uric acid	1.45129	0.00195271	Purines and purine derivatives
1,2-diamino-2-methylpropane	1.44826	0.00290692	Amines
Cytidine monophosphate n-acetylneuraminic acid	1.43958	0.0191591	Pyrimidine nucleotide sugars
1-palmitoyl-2-myristoyl-sn-glycero-3-phosphocholine	1.42755	0.000358946	Glycerophosphocholines
Nocardamine	1.42341	0.00976472
2-oleoyl-1-stearoyl-sn-glycero-3-phosphoserine	1.41254	0.00962596	Glycerophosphoserines
1-(1z-octadecenyl)-2-(4z,7z,10z,13z,16z,19z-docosahexaenoyl)-sn-glycero-3-phosphocholine	1.38889	0.00616097	Glycerophosphocholines
Pc(16:0e/5,6-eet)	1.37794	0.000159368	Glycerophosphocholines
Arachidonoylthiophosphorylcholine	1.36505	0.00741397	Quaternary ammonium salts
Pc(16:1e/17-hdohe)	1.35482	0.00444062	Glycerophosphocholines
Pc(16:1e/9-hode)	1.33247	0.00673953	Glycerophosphocholines
1-(1z-octadecenyl)-2-(4z,7z,10z,13z,16z,19z-docosahexaenoyl)-sn-glycero-3-phosphoethanolamine	1.31609	0.00363554
1-hexadecanoyl-2-octadecadienoyl-sn-glycero-3-phosphocholine	1.31028	0.00597568	Glycerophosphocholines
PC(16:0/16:0)	1.28009	0.00504518	Glycerophosphocholines
2-docosahexaenoyl-1-stearoyl-sn-glycero-3-phosphoethanolamine	1.25355	0.0491421	Glycerophosphoethanolamines
Oleamide	1.23297	0.0147727	Fatty amides
Hypoxanthine	1.20939	0.0315808	Purines and purine derivatives
Pyridine	1.1853	0.0412265
1-oleoyl-2-myristoyl-sn-glycero-3-phosphocholine	1.17907	0.0143928	Glycerophosphocholines
1-palmitoyl-2-docosahexaenoyl-sn-glycero-3-phosphocholine	1.16301	0.0489019	Glycerophosphocholines
Pc 38:7	0.84383	0.0331094	Glycerophosphocholines
4-hydroxy-5e,7z,10z,13z,16z,19z-docosahexaenoic acid	0.838602	0.0296861	Fatty acids and conjugates
Thymol-beta-d-glucoside	0.818683	0.0271076	Terpene glycosides
Myristic acid	0.816709	0.0334762	Fatty acids and conjugates
Hydroquinidine	0.798488	0.0253929
Rauwolscine	0.796524	0.0383838
Mestranol	0.788909	0.0436102	Estrane steroids
L-cysteine-glutathione disulfide	0.780675	0.0321497	Amino acids, peptides, and analogues
Ostruthin	0.777647	0.0149139	Terpene lactones
Carnitine	0.764302	0.034812	Quaternary ammonium salts
L-Malic acid	0.756749	0.0257895	Beta hydroxy acids and derivatives
15-ketoiloprost	0.75063	0.00295335	Eicosanoids
Ginsenoside f3	0.738124	0.0251013	Triterpenoids
1-Stearoyl-sn-glycerol 3-phosphocholine	0.725701	0.0102347
Ornithine	0.717458	0.000330399	Amino acids, peptides, and analogues
Gamma-l-glutamyl-l-glutamic acid	0.691461	0.0171683	Amino acids, peptides, and analogues
Taurine	0.687652	0.000791688	Organosulfonic acids and derivatives
Pc 40:8	0.685342	6.30256e-05	Glycerophosphocholines
1,2-diarachidonoyl-sn-glycero-3-phosphocholine	0.6783	0.0386857	Glycerophosphocholines
1,2-di(4z,7z,10z,13z,16z,19z-docosahexaenoyl)-sn-glycero-3-phosphoethanolamine	0.674538	0.0289975	Glycerophosphoethanolamines
Pc 44:12	0.67332	0.00419025	Glycerophosphocholines
14,15-dihydroxy-5z,8z,11z,17z-eicosatetraenoic acid	0.666864	0.0189599	Eicosanoids
DL-phenylalanine	0.655613	0.0488519	Amino acids, peptides, and analogues
Pi 38:5	0.650581	0.0343202	Glycerophosphoinositols
NG,NG-dimethyl-L-arginine(ADMA)	0.646701	0.0471493
Thioetheramide-PC	0.638736	0.00385756
Galactinol	0.623316	0.000684146	Carbohydrates and carbohydrate conjugates
Methopterine	0.613284	0.0240579	Pterins and derivatives
2-amino-1-phenylethanol	0.603712	0.0189088	Amines
D-lyxose	0.600576	0.000692498	Carbohydrates and carbohydrate conjugates
1,2-didocosahexaenoyl-sn-glycero-3-phosphocholine	0.598353	0.00382235	Glycerophosphocholines
Pantothenate	0.586921	4.0395e-05	Alcohols and polyols
Eryped	0.578658	0.0364661	Carbohydrates and carbohydrate conjugates
17,20-dimethylprostaglandin f1.alpha.	0.559383	0.0176625	Eicosanoids
Terfenadine	0.559253	0.0260487	Diphenylmethanes
D-Glucuronate	0.558685	0.00182369	Carbohydrates and carbohydrate conjugates
Thiamine	0.536777	0.00179602	Pyrimidines and pyrimidine derivatives
L-methionine	0.535629	0.0226659	Amino acids, peptides, and analogues
Homocitrate	0.533681	0.00222269	Tricarboxylic acids and derivatives
DL-tryptophan	0.531721	0.00269627	Indolyl carboxylic acids and derivatives
Glutathione	0.531594	0.00768433	Amino acids, peptides, and analogues
Propanoic acid, 3-[[[2-[(aminoiminomethyl)amino]-4-thiazolyl]methyl]thio]-	0.525721	0.00975606	Thiazoles
3-methyladenine	0.520544	0.00150741	Purines and purine derivatives
Hexadecanedioic acid	0.519761	0.0439554	Fatty acids and conjugates
Ng,ng-dimethyl-l-arginine	0.518662	0.00406932	Amino acids, peptides, and analogues
(S)-2-aminobutyric acid	0.513196	6.04662e-07	"Amino acids, peptides, and analogues"
Arginine	0.510094	0.0127189	Amino acids, peptides, and analogues
DL-tyrosine	0.507909	0.00282145	Amino acids, peptides, and analogues
Pyruvate	0.506701	0.0276173	Alpha-keto acids and derivatives
2-dimethylamino-6-hydroxypurine	0.504665	0.00815172	Purines and purine derivatives
Glutathione, oxidized	0.490743	0.000763229	Amino acids, peptides, and analogues
Hexanoyl-l-carnitine	0.484238	0.00519885	Fatty acid esters
Salidroside	0.480546	0.00268533	Carbohydrates and carbohydrate conjugates
Sorbitol 6-phosphate	0.47928	0.00294698	Carbohydrates and carbohydrate conjugates
2-oleoyl-1-palmitoyl-sn-glycero-3-phosphoserine	0.477915	0.000799866	Glycerophosphoserines
DL-Glutamic acid	0.476591	3.74956e-07	Amino acids, peptides, and analogues
D-gluconate	0.475306	0.00694028	Carbohydrates and carbohydrate conjugates
L-palmitoylcarnitine	0.464668	0.00294934	Fatty acid esters
L-carnosine	0.463115	0.0265788	Hybrid peptides
7-ethyl-10-(4-n-aminopentanoic acid)-1-piperidino)carbonyloxycamptothecin	0.46114	0.006036
Pg 42:11	0.457463	0.000606218	Glycerophosphoglycerols
Lpc 18:2	0.452016	0.000166715	Glycerophosphocholines
1-Aminocyclopropanecarboxylic acid	0.451187	1.24182e-08	"Amino acids, peptides, and analogues"
Lpe 18:2	0.444979	0.0097086	Glycerophosphoethanolamines
Phe-met-arg-phe-amide	0.43807	2.94781e-06	Amino acids, peptides, and analogues
Pantothenic acid	0.434719	0.00049016	Amino acids, peptides, and analogues
Curcumin	0.427741	9.65212e-09	Linear diarylheptanoids
DL-glutamine	0.421262	2.47666e-05	Amino acids, peptides, and analogues
Prostaglandin e2	0.420977	0.000488786	Eicosanoids
3-pyridinecarbonitrile, 6-[[2-[[4-(2,4-dichlorophenyl)-5-(5-methyl-1h-imidazol-2-yl)-2-pyrimidinyl]amino]ethyl]amino]-	0.406564	6.01272e-07	Pyrimidines and pyrimidine derivatives
3-methylglutarylcarnitine	0.40564	0.00792934	Fatty acid esters
D-pyroglutamic acid	0.403979	4.91151e-09	Amino acids, peptides, and analogues
4-[5-[[4-[5-[acetyl(hydroxy)amino]pentylamino]-4-oxobutanoyl]-hydroxyamino]pentylamino]-4-oxobutanoic acid	0.398977	0.00105904	Fatty amides
Pc 42:11	0.390905	9.6017e-08	Glycerophosphocholines
N,n'-diphenyl-p-phenylenediamine	0.38607	0.0486918	Aniline and substituted anilines
Ophthalmate	0.359581	0.0357772	Amino acids, peptides, and analogues
L-glutathione, reduced	0.358089	0.000800585	Amino acids, peptides, and analogues
4-hydroxyquinoline	0.354309	2.38908e-05	Quinolones and derivatives
Stachydrine	0.351982	0.000208218	Amino acids, peptides, and analogues
Glutamine	0.347893	0.000207047	Amino acids, peptides, and analogues
Calciferol	0.347291	0.00171074
L-pyroglutamic acid	0.345281	0.00033528	Amino acids, peptides, and analogues
Oleoyl-l-carnitine	0.342164	0.00180123	Fatty acid esters
7-methylguanosine	0.341526	0.00150469
Dihydro-4,4-dimethyl-2,3-furandione	0.33641	1.03144e-05	Gamma butyrolactones
Ascomycin	0.33183	7.25784e-05
4'-demethylpodophyllotoxin	0.32235	0.00357892	Podophyllotoxins
Dihydrothymine	0.319635	0.00160518	Pyrimidines and pyrimidine derivatives
Uridine	0.319137	4.61602e-05
4-hydroxy-l-isoleucine	0.312699	0.0474445	Amino acids, peptides, and analogues
His-Lys	0.304378	5.90279e-08
D-fructose	0.300651	1.03406e-06	Carbohydrates and carbohydrate conjugates
Argininosuccinic acid	0.292034	0.00112987	"Amino acids, peptides, and analogues"
2-Hydroxyadenine	0.280338	6.60288e-05	Purines and purine derivatives
D-glutamine	0.275973	1.40461e-07	Amino acids, peptides, and analogues
Myristoyl-l-carnitine	0.262593	0.00108613	Fatty acid esters
Deoxyguanosine	0.25127	6.61371e-07	Purine 2'-deoxyribonucleosides
D-(+)-mannose	0.247193	3.51032e-08	Carbohydrates and carbohydrate conjugates
.alpha.-d-galactose 1-phosphate	0.233686	0.0009732	Carbohydrates and carbohydrate conjugates
N-nitroso-n-methyl-3-aminopropionic acid	0.232598	3.77939e-07	Organic nitroso compounds
L-iditol	0.229406	4.61871e-05	Carbohydrates and carbohydrate conjugates
Inosine	0.227302	0.000224177
D-arabitol	0.219899	8.96579e-07	Carbohydrates and carbohydrate conjugates
m-Chlorohippuric acid	0.215708	8.47585e-05
D-Threitol	0.212056	2.01749e-07	Carbohydrates and carbohydrate conjugates
D-Mannose	0.202864	1.42877e-07	Carbohydrates and carbohydrate conjugates
Pantetheine	0.201945	0.0160033	"Amino acids, peptides, and analogues"
Guanosine	0.188975	1.82718e-05
Formononetin	0.12025	1.37462e-05	O-methylated isoflavonoids
3-hydroxy-3-methylglutaric acid	0.112611	3.88912e-06	Fatty acids and conjugates
Cellobiose	0.106701	0.0053499	Carbohydrates and carbohydrate conjugates
Hypocrellin a	0.0919112	7.18427e-06
D-psicose	0.0687319	1.15911e-09	Carbohydrates and carbohydrate conjugates
3-deoxy-d-glycero-d-galacto-2-nonulosonic acid	0.0668165	2.86387e-06	Carbohydrates and carbohydrate conjugates
Halopemide	0.0661482	9.89206e-05	Benzoic acids and derivatives
Phe-His	0.0608793	8.0683e-09
D-Maltose	0.0576877	3.44498e-06	Fatty acyl glycosides
Trehalose	0.0524482	4.44178e-05	Carbohydrates and carbohydrate conjugates
Daunorubicin	0.0479688	0.000376432
Maltose	0.0450315	2.31902e-07	Carbohydrates and carbohydrate conjugates
Stachyose	0.0408342	2.69813e-06	Carbohydrates and carbohydrate conjugates
Blood group b trisaccharide	0.0406165	5.79645e-09	Carbohydrates and carbohydrate conjugates
Maltotetraose	0.0394689	1.35493e-06	Carbohydrates and carbohydrate conjugates
Bungeiside c	0.036105	1.92173e-07	Carbohydrates and carbohydrate conjugates
Maltotriose	0.0360004	1.05438e-09	Carbohydrates and carbohydrate conjugates
Melezitose	0.0246087	1.03013e-08	Carbohydrates and carbohydrate conjugates
3.alpha.-galactobiose	0.0160319	9.94715e-05	Carbohydrates and carbohydrate conjugates
Bispyribac	0.0115089	2.68699e-05	Ethers
Erlose	0.00826484	2.67803e-09	Carbohydrates and carbohydrate conjugates

## Sheet: T vs C
Name	Fold change	p-value	SubClass
Dl-3,4-dihydroxyphenyl glycol	29.9605	0.0465355	Benzenediols
Prophos	21.8385	0.000202815
Udp-d-glucose	14.7474	0.000322161	Pyrimidine nucleotide sugars
3-methyl-l-histidine	13.9006	0.0460619	Amino acids, peptides, and analogues
Ethyl trans-caffeate	8.64222	3.64669e-05	Hydroxycinnamic acids and derivatives
Udp-n-acetylglucosamine	7.39129	0.000165663	Pyrimidine nucleotide sugars
Sm d34:1	7.27819	4.9685e-07	Phosphosphingolipids
2-methylbutyryl-l-carnitine	6.30962	0.000159154	Fatty acid esters
O-Phospho-L-homoserine	6.03015	7.36807e-08	"Amino acids, peptides, and analogues"
Palmitoyl sphingomyelin	5.85888	6.15566e-07	Phosphosphingolipids
O-phosphoethanolamine	5.58043	6.60575e-08	Phosphate esters
L-fucose-1-phosphate	5.27405	6.5363e-11	Carbohydrates and carbohydrate conjugates
1-hexadecyl-sn-glycero-3-phosphocholine	5.19619	0.000419679	Glycerophosphocholines
Laminaritetraose	4.829	3.65709e-13	Carbohydrates and carbohydrate conjugates
(2-{[3-hydroxy-2-tetradecanamidooctadec-4-en-1-yl phosphonato]oxy}ethyl)trimethylazanium	4.63876	3.294e-11	Phosphosphingolipids
Glycerophosphocholine	4.41727	4.97222e-11	Glycerophosphocholines
3-hydroxyanthranilic acid	4.4046	0.000403091	Benzoic acids and derivatives
4-morpholinopropanesulfonic acid	4.33174	0.000117053	Morpholines
Borrelidin	4.32849	0.000889052
N-oleoyl-phenylalanine	4.2124	0.00320294	Amino acids, peptides, and analogues
sn-Glycerol 3-phosphoethanolamine	4.03448	2.8801e-06	Glycerophosphoethanolamines
3-Guanidinopropanoate	3.60079	3.66354e-05
1-palmitoyl-2-linoleoyl-sn-glycero-3-phospho-(1'-rac-glycerol)	3.55881	0.0257138	Glycerophosphoglycerols
(2r)-3-hydroxyisovaleroylcarnitine	3.4826	6.13153e-08	Fatty acid esters
Latanoprost	3.27867	0.00329677	Eicosanoids
3-methoxy-4-hydroxyphenylglycol sulfate	3.21537	0.00675792	Methoxyphenols
N-Acetyl-D-Glucosamine 6-Phosphate	2.91254	4.41286e-06	Carbohydrates and carbohydrate conjugates
2-docosahexaenoyl-1-stearoyl-sn-glycero-3-phosphoserine	2.85086	6.61747e-05	Glycerophosphoserines
Undecanamide, n-cyclopropyl-11-(3-hydroxy-5-pentylphenoxy)-	2.77704	0.00426847
Epigallocatechin gallate	2.73976	0.000234386	Flavans
Pg 34:3	2.67375	0.000164316	Glycerophosphoglycerols
1-palmitoyl-2-oleoyl-phosphatidylglycerol	2.66227	0.000157403	Glycerophosphoglycerols
Deoxycarnitine	2.49537	0.00923994	Fatty acids and conjugates
Creatine	2.45167	0.000121864	Amino acids, peptides, and analogues
1,2-dilinoleoylglycerol	2.44246	6.4726e-06	Lineolic acids and derivatives
Nicotinate	2.41514	0.0087897	Pyridinecarboxylic acids and derivatives
4-hydroxybenzenesulfonic acid	2.36552	0.00313124	Benzenesulfonic acids and derivatives
Alfentanyl	2.33697	0.00104299	Anilides
Pe(16:0/19,20-epdpe)	2.32293	0.00283578	Glycerophosphoethanolamines
2',2'-difluoro-2'-deoxyuridine	2.31574	0.0100992	Pyrimidine 2'-deoxyribonucleosides
Dehydroascorbic acid	2.05696	0.0203121	Gamma butyrolactones
6-Hydroxydopamine	1.92127	8.4703e-05	Benzenediols
L-threonate	1.86505	4.73281e-06	Carbohydrates and carbohydrate conjugates
1-Stearoyl-2-arachidonoyl-sn-glycerol	1.80416	0.00176094	Diradylglycerols/Lineolic acids and derivatives
Pg 40:7	1.7929	0.0124465	Glycerophosphoglycerols
Pg 38:5	1.79068	0.011754	Glycerophosphoglycerols
N-lauroyl-d-erythro-sphingosylphosphorylcholine	1.74064	0.0276681	Phosphosphingolipids
Phosphorylcholine	1.63044	1.16174e-05	Quaternary ammonium salts
Sarcosine	1.62385	0.000977051	Amino acids, peptides, and analogues
Pc(16:1e/8,9-epete)	1.6155	0.0455727	Glycerophosphocholines
Pc 37:6	1.58791	0.0205175	Glycerophosphocholines
1-palmitoyl-2-myristoyl-sn-glycero-3-phosphocholine	1.58397	0.00188747	Glycerophosphocholines
Succinate	1.57595	0.015173	Dicarboxylic acids and derivatives
Uric acid	1.56345	0.00351001	Purines and purine derivatives
2-linoleoylglycerol	1.55445	0.012908	Lineolic acids and derivatives
Betaine	1.5529	0.0120907	Amino acids, peptides, and analogues
Adenosine 5'-monophosphate	1.55125	0.00154893	Purine ribonucleotides
Pi 36:4	1.52823	0.00530861	Glycerophosphoinositols
Phosphocholine	1.52813	7.35317e-06	Quaternary ammonium salts
Pc(16:1e/9-hode)	1.52746	0.00169037	Glycerophosphocholines
2-palmitoyl-rac-glycerol	1.51515	0.000890683	Monoradylglycerols
Pc(16:1e/17-hdohe)	1.50686	3.22468e-05	Glycerophosphocholines
Propionic acid	1.49142	0.0163281	Carboxylic acids
1-stearoyl-2-arachidonoyl-sn-glycero-3-phospho-(1'-myo-inositol)	1.48503	0.00439036	Glycerophosphoinositols
1-oleoyl-2-myristoyl-sn-glycero-3-phosphocholine	1.4526	7.74771e-05	Glycerophosphocholines
Pc(16:0e/5,6-eet)	1.44974	0.000666868	Glycerophosphocholines
N-acetylglucosamine	1.4473	0.000394929	Carbohydrates and carbohydrate conjugates
5-aminoimidazole-4-carboxamide	1.44569	1.71527e-05	Imidazoles
2-oleoyl-1-stearoyl-sn-glycero-3-phosphoserine	1.39037	0.0119343	Glycerophosphoserines
(r)-2-hydroxystearic acid	1.39005	0.0108054	Fatty acids and conjugates
Erucic acid	1.37113	0.0426251	Fatty acids and conjugates
(r)-butyrylcarnitine	1.36173	0.0146296	Fatty acid esters
1-(1z-octadecenyl)-2-(4z,7z,10z,13z,16z,19z-docosahexaenoyl)-sn-glycero-3-phosphocholine	1.3568	0.00182738	Glycerophosphocholines
Hypoxanthine	1.33986	0.00333185	Purines and purine derivatives
1-hexadecanoyl-2-octadecadienoyl-sn-glycero-3-phosphocholine	1.32577	0.00155341	Glycerophosphocholines
Nocardamine	1.29931	0.00953323
N-Acetylmannosamine	1.29808	0.0117575	Carbohydrates and carbohydrate conjugates
Muramic acid	1.2839	0.0398072
Dl-tmap	1.26816	0.029808	Amino acids, peptides, and analogues
N-acetyl-d-glucosamine	1.258	0.0162298	Carbohydrates and carbohydrate conjugates
Cytidine monophosphate n-acetylneuraminic acid	1.24983	0.015532	Pyrimidine nucleotide sugars
1-palmitoyl-2-docosahexaenoyl-sn-glycero-3-phosphocholine	1.24843	2.51179e-05	Glycerophosphocholines
Octadecanoic acid	1.22505	0.0201646	Fatty acids and conjugates
Arachidonoylthiophosphorylcholine	1.22495	0.0286502	Quaternary ammonium salts
1-(1z-octadecenyl)-2-(4z,7z,10z,13z,16z,19z-docosahexaenoyl)-sn-glycero-3-phosphoethanolamine	1.20892	0.0334222
Oleamide	1.19974	0.0134935	Fatty amides
Pc 36:6	1.19606	0.000930112	Glycerophosphocholines
PC(16:0/16:0)	1.17413	0.030434	Glycerophosphocholines
Amastatin	0.853317	0.00273156	Hybrid peptides
15-ketoiloprost	0.810444	0.0442992	Eicosanoids
Cis-9-palmitoleic acid	0.797304	0.00817728	Fatty acids and conjugates
Pentadecanoic acid	0.786018	0.000482408	Fatty acids and conjugates
Cinchonine	0.78331	0.0326221
Malate	0.770046	0.00563867	Beta hydroxy acids and derivatives
Maleic acid	0.757554	0.00650184	Dicarboxylic acids and derivatives
Eicosapentaenoic Acid	0.755283	0.033844	Fatty acids and conjugates
1-Stearoyl-2-oleoyl-sn-glycerol 3-phosphocholine (SOPC)	0.725678	0.00494308	Glycerophosphocholines
L-cysteine-glutathione disulfide	0.720666	0.00763149	Amino acids, peptides, and analogues
Erythromycylamine	0.697906	0.0387854	Carbohydrates and carbohydrate conjugates
Pc 40:8	0.696671	4.65169e-06	Glycerophosphocholines
Linoleic acid	0.695758	0.0144206	Lineolic acids and derivatives
1-Aminocyclopropanecarboxylic acid	0.695001	0.000927653	"Amino acids, peptides, and analogues"
Pc 44:12	0.68244	0.00270912	Glycerophosphocholines
Leucine	0.674695	0.00973497	Amino acids, peptides, and analogues
D-pyroglutamic acid	0.672512	0.000957281	Amino acids, peptides, and analogues
1,5-pentanediamine	0.668538	0.00164956	Amines
1-stearoyl-2-hydroxy-sn-glycero-3-phosphoethanolamine	0.663641	0.0172644	Glycerophosphoethanolamines
1,2-diarachidonoyl-sn-glycero-3-phosphoethanolamine	0.659408	6.2067e-05	Glycerophosphoethanolamines
DL-Glutamic acid	0.658647	0.000348054	Amino acids, peptides, and analogues
Lpc 18:1	0.649988	0.00767825	Glycerophosphocholines
Pantothenate	0.645939	0.000118886	Alcohols and polyols
Myristic acid	0.638657	2.91612e-05	Fatty acids and conjugates
Taurine	0.633249	2.2161e-08	Organosulfonic acids and derivatives
L-Malic acid	0.62965	0.00112907	Beta hydroxy acids and derivatives
(+)-.alpha.-tocopherol	0.624835	0.0113941	Quinone and hydroquinone lipids
L-pipecolic acid	0.624778	0.0132225	Amino acids, peptides, and analogues
.gamma.-linolenic acid	0.62133	0.000139663	Lineolic acids and derivatives
Pc 42:11	0.620455	3.01759e-05	Glycerophosphocholines
Dihydro-4,4-dimethyl-2,3-furandione	0.612933	0.00533082	Gamma butyrolactones
2-oleoyl-1-palmitoyl-sn-glycero-3-phosphoserine	0.610136	0.017898	Glycerophosphoserines
1-myristoyl-sn-glycero-3-phosphocholine	0.605271	0.000709013	Glycerophosphocholines
1-Oleoyl-sn-glycero-3-phosphocholine	0.596	5.29174e-05
Glycerol 3-phosphate	0.594545	0.0432241	Glycerophosphates
N-acetyl-l-tyrosine	0.593799	0.00151491	Amino acids, peptides, and analogues
Phenylalanine	0.588909	0.0099129	Amino acids, peptides, and analogues
Homocitrate	0.585936	0.003286	Tricarboxylic acids and derivatives
Glycerophosphate(2)	0.579969	0.00927726	Glycerophosphates
DL-phenylalanine	0.575766	0.0123234	Amino acids, peptides, and analogues
L-kynurenine	0.574359	0.000464796	Carbonyl compounds
D-glutamine	0.573628	0.00151323	Amino acids, peptides, and analogues
D-lyxose	0.565587	4.05457e-05	Carbohydrates and carbohydrate conjugates
Cis-4,7,10,13,16,19-docosahexaenoic acid	0.560836	0.00139536	Fatty acids and conjugates
1,2-diarachidonoyl-sn-glycero-3-phosphocholine	0.559805	0.000388363	Glycerophosphocholines
D-Glucuronate	0.555345	0.00194616	Carbohydrates and carbohydrate conjugates
Pyridoxal	0.54162	0.0203347	Pyridine carboxaldehydes
20-HETE	0.541431	0.000308189
1,2-didocosahexaenoyl-sn-glycero-3-phosphocholine	0.537389	0.000624591	Glycerophosphocholines
all cis-(6,9,12)-Linolenic acid	0.523584	0.000400923
DL-threonine	0.516919	0.0110027	Amino acids, peptides, and analogues
Dl-a-hydroxybutyric acid	0.516444	0.00955952	Alpha hydroxy acids and derivatives
14,15-dihydroxy-5z,8z,11z,17z-eicosatetraenoic acid	0.508933	0.0025248	Eicosanoids
Eryped	0.505902	0.00771958	Carbohydrates and carbohydrate conjugates
(4Z,7Z,10Z,13Z,16Z,19Z)-4,7,10,13,1 6,19-Docosahexaenoic acid	0.504931	0.00549252
Curcumin	0.502464	2.55693e-09	Linear diarylheptanoids
1-Stearoyl-sn-glycerol 3-phosphocholine	0.492396	1.05651e-05
Glutathione	0.486239	0.000774169	Amino acids, peptides, and analogues
3-pyridinecarbonitrile, 6-[[2-[[4-(2,4-dichlorophenyl)-5-(5-methyl-1h-imidazol-2-yl)-2-pyrimidinyl]amino]ethyl]amino]-	0.479835	1.56333e-05	Pyrimidines and pyrimidine derivatives
2-amino-1-phenylethanol	0.478183	0.00137733	Amines
L-carnosine	0.477845	0.0452229	Hybrid peptides
Galactinol	0.475906	2.18356e-05	Carbohydrates and carbohydrate conjugates
.beta.-glycerophosphate	0.466475	0.0152077	Glycerophosphates
Stachydrine	0.465622	0.000566688	Amino acids, peptides, and analogues
Inosine	0.465421	0.0119967
Myristoyl-l-carnitine	0.464393	0.0115387	Fatty acid esters
2-dimethylamino-6-hydroxypurine	0.453652	0.0026379	Purines and purine derivatives
Ornithine	0.44963	0.000390685	Amino acids, peptides, and analogues
Thiamine	0.440486	0.000346766	Pyrimidines and pyrimidine derivatives
Perseitol	0.440289	0.0249806	Carbohydrates and carbohydrate conjugates
Glutathione, oxidized	0.439739	0.000781708	Amino acids, peptides, and analogues
4-pyridoxic acid	0.435214	0.00441723	Pyridinecarboxylic acids and derivatives
3-amino-1-propanesulfonic acid	0.434157	3.59157e-05	Organosulfonic acids and derivatives
Lysine	0.429582	0.000105512	Amino acids, peptides, and analogues
1-pentadecanoyl-sn-glycero-3-phosphocholine	0.42769	1.09034e-05	Glycerophosphocholines
25-hydroxycholesterol	0.420552	3.0335e-07	Cholestane steroids
Salidroside	0.420074	0.000271733	Carbohydrates and carbohydrate conjugates
Phe-met-arg-phe-amide	0.419347	4.00937e-07	Amino acids, peptides, and analogues
alpha-D-Galactose 1-phosphate	0.416494	0.0042871	Carbohydrates and carbohydrate conjugates
5'-phosphoribosyl-5-amino-4-imidazolecarboxamide (aicar)	0.41206	0.000180197	1-ribosyl-imidazolecarboxamides
Guanosine	0.406226	0.00117162
1-palmitoyl-2-hydroxy-sn-glycero-3-phosphoethanolamine	0.403704	0.000517773	Glycerophosphoethanolamines
D-gluconate	0.394404	0.00190532	Carbohydrates and carbohydrate conjugates
His-Lys	0.393624	8.44478e-06
1-methylene-5.alpha.-androstan-3.alpha.-ol-17-one glucuronide	0.392206	0.00694734	Steroidal glycosides
5-L-Glutamyl-L-alanine	0.385102	0.00057232	"Amino acids, peptides, and analogues"
D-Ribose	0.383822	3.48817e-05	Carbohydrates and carbohydrate conjugates
L-gulono-1,4-lactone	0.383573	0.00203254	Gamma butyrolactones
Galactonic acid	0.379288	0.0117743	Medium-chain hydroxy acids and derivatives
7-methylguanosine	0.370623	0.0021022
20-hydroxyarachidonic acid	0.370202	4.17456e-06	Fatty acids and conjugates
DL-tyrosine	0.369753	0.00016084	Amino acids, peptides, and analogues
Myristoleic acid	0.354678	0.000636121	Fatty acids and conjugates
L-glutathione, reduced	0.351675	0.000114454	Amino acids, peptides, and analogues
Deoxyguanosine	0.351414	2.12677e-05	Purine 2'-deoxyribonucleosides
2-methoxy-17.alpha.-ethynylestradiol	0.34487	0.00260153	Estrane steroids
Formononetin	0.344175	0.000899074	O-methylated isoflavonoids
Ascomycin	0.338562	6.26644e-05
Arginine	0.323546	0.00105595	Amino acids, peptides, and analogues
Stearidonic Acid	0.322459	8.30381e-06
Lpc 18:2	0.319957	1.03002e-05	Glycerophosphocholines
Pyruvate	0.308467	0.0031745	Alpha-keto acids and derivatives
3-deoxy-d-glycero-d-galacto-2-nonulosonic acid	0.296243	0.000644257	Carbohydrates and carbohydrate conjugates
Ethyl p-coumarate	0.295486	0.000155841	Hydroxycinnamic acids and derivatives
3-methyladenine	0.293619	1.38569e-05	Purines and purine derivatives
Sorbitol 6-phosphate	0.287405	0.000103104	Carbohydrates and carbohydrate conjugates
Avocadyne	0.282218	0.000846353	Fatty alcohols
.alpha.-d-galactose 1-phosphate	0.278364	0.00213343	Carbohydrates and carbohydrate conjugates
Pregna-4,16-diene-3,20-dione	0.275843	3.20239e-05	Oxosteroids
17,20-dimethylprostaglandin f1.alpha.	0.270345	1.81445e-05	Eicosanoids
D-fructose	0.269721	4.86727e-08	Carbohydrates and carbohydrate conjugates
Monolinolenin (9c,12c,15c)	0.263002	0.00541536	Lineolic acids and derivatives
7-ethyl-10-(4-n-aminopentanoic acid)-1-piperidino)carbonyloxycamptothecin	0.258209	9.76466e-05
L-methionine	0.256793	0.000210289	Amino acids, peptides, and analogues
Dl-lactate	0.246789	0.00015429	Alpha hydroxy acids and derivatives
Calcitriol	0.245339	4.35278e-05	Vitamin D and derivatives
Pseudojervine	0.224439	2.87966e-06	Steroidal glycosides
D-(+)-mannose	0.222738	7.5816e-10	Carbohydrates and carbohydrate conjugates
[6]-gingerol	0.215108	0.000404996	Methoxyphenols
D-Threitol	0.209688	5.85251e-08	Carbohydrates and carbohydrate conjugates
4'-demethylpodophyllotoxin	0.207923	0.000838737	Podophyllotoxins
N-nitroso-n-methyl-3-aminopropionic acid	0.205823	2.63018e-08	Organic nitroso compounds
Ng,ng-dimethyl-l-arginine	0.20499	6.15571e-06	Amino acids, peptides, and analogues
[6]-shogaol	0.203127	0.000994591	Methoxyphenols
1-oleoyl-sn-glycero-3-phosphoethanolamine	0.191077	1.10247e-06	Glycerophosphoethanolamines
D-arabitol	0.189673	2.24986e-07	Carbohydrates and carbohydrate conjugates
Argininosuccinic acid	0.189457	0.000359914	"Amino acids, peptides, and analogues"
m-Chlorohippuric acid	0.182336	4.91176e-05
2-hydroxy-6-methylquinoline-3-carbaldehyde	0.160704	0.000187906	Quinolones and derivatives
3-dehydroretinol	0.160445	6.67577e-06	Retinoids
D-Mannose	0.158113	1.17901e-08	Carbohydrates and carbohydrate conjugates
Trans-zeatin	0.157134	0.000568034	Purines and purine derivatives
Prostaglandin e2	0.149061	2.04655e-06	Eicosanoids
Lpe 18:2	0.148318	1.08113e-05	Glycerophosphoethanolamines
Calciferol	0.146355	0.000116192
L-iditol	0.145427	1.28903e-05	Carbohydrates and carbohydrate conjugates
4-[5-[[4-[5-[acetyl(hydroxy)amino]pentylamino]-4-oxobutanoyl]-hydroxyamino]pentylamino]-4-oxobutanoic acid	0.112222	5.46053e-07	Fatty amides
Pantetheine	0.102155	0.0066598	"Amino acids, peptides, and analogues"
D-psicose	0.0640121	9.77012e-10	Carbohydrates and carbohydrate conjugates
3-hydroxy-3-methylglutaric acid	0.0623068	1.84863e-06	Fatty acids and conjugates
Halopemide	0.0568501	8.2747e-05	Benzoic acids and derivatives
Phe-His	0.0564284	7.41513e-09
Blood group b trisaccharide	0.0470057	7.25518e-09	Carbohydrates and carbohydrate conjugates
Bungeiside c	0.044825	2.24224e-07	Carbohydrates and carbohydrate conjugates
Daunorubicin	0.0410066	0.000346367
Maltotetraose	0.0402445	1.35844e-06	Carbohydrates and carbohydrate conjugates
D-Maltose	0.039324	2.57315e-06	Fatty acyl glycosides
Hypocrellin a	0.03847	2.75411e-06
Stachyose	0.0380267	2.60364e-06	Carbohydrates and carbohydrate conjugates
Trehalose	0.033768	3.54972e-05	Carbohydrates and carbohydrate conjugates
Cellobiose	0.0313242	0.00244585	Carbohydrates and carbohydrate conjugates
Maltotriose	0.0312168	8.53132e-10	Carbohydrates and carbohydrate conjugates
Maltose	0.0253464	1.69915e-07	Carbohydrates and carbohydrate conjugates
Bispyribac	0.0204399	2.98744e-05	Ethers
3.alpha.-galactobiose	0.0201461	0.000103752	Carbohydrates and carbohydrate conjugates
Melezitose	0.018962	9.15911e-09	Carbohydrates and carbohydrate conjugates
Erlose	0.00569006	2.54511e-09	Carbohydrates and carbohydrate conjugates

## Sheet: R vs C
Name	Fold change	p-value	SubClass
Acadesine (drug)	13.7717	0.0183549
5-Amino-4-carbamoylimidazole (AICA)	10.1599	0.0262982	Imidazoles
Orotate	7.48272	0.000380961	Pyrimidines and pyrimidine derivatives
Oleyloxyethylphosphorylcholine	5.15695	0.00110591	Quaternary ammonium salts
Linoleoylglycine	3.97569	0.0245093	Amino acids, peptides, and analogues
Palmitoyl sphingomyelin	3.83519	0.000180993	Phosphosphingolipids
Sm d34:1	3.54857	0.00117463	Phosphosphingolipids
3-hydroxyanthranilic acid	2.72983	0.000280519	Benzoic acids and derivatives
N-oleyl-leucine	2.63007	0.0323325	Amino acids, peptides, and analogues
Fahfa 38:2	2.62295	0.00230887	Fatty acids and conjugates
Flemiphilippinin a	2.59868	0.0159308	Isoflavans
Pg 34:3	2.56324	1.92642e-05	Glycerophosphoglycerols
3-Guanidinopropanoate	2.56186	0.000355028
Oleoyl-l-carnitine	2.51011	0.0176758	Fatty acid esters
N-acetyl-l-glutamate	2.46828	2.81903e-05	Amino acids, peptides, and analogues
N-palmitoyl-d-sphingosine	2.45505	0.00167131	Ceramides
Cer[ns] d32:1	2.29629	0.00248623
Madecassoside	2.25868	0.0153088	Terpene glycosides
Erucic acid	2.1958	3.55945e-05	Fatty acids and conjugates
1-palmitoyl-2-oleoyl-phosphatidylglycerol	2.1868	0.00119874	Glycerophosphoglycerols
(2-{[3-hydroxy-2-tetradecanamidooctadec-4-en-1-yl phosphonato]oxy}ethyl)trimethylazanium	2.17573	0.00123148	Phosphosphingolipids
Palythine	2.14963	0.0211123	Amino acids, peptides, and analogues
1,2-di(4z,7z,10z,13z,16z,19z-docosahexaenoyl)-sn-glycero-3-phosphoethanolamine	2.14331	0.00163025	Glycerophosphoethanolamines
O-phosphoethanolamine	2.12783	0.00691827	Phosphate esters
Pi 40:8	2.11071	0.00113164
N-nervonoyltaurine	2.09033	3.00188e-06	Fatty amides
L-palmitoylcarnitine	2.08245	0.00313214	Fatty acid esters
2E-Eicosenoic acid	2.07796	0.000372742
O-Phospho-L-homoserine	2.03024	0.000715819	"Amino acids, peptides, and analogues"
1-myristoyl-2-hydroxy-sn-glycero-3-phosphoethanolamine	1.98652	5.63219e-05	Glycerophosphoethanolamines
1-pentadecanoyl-sn-glycero-3-phosphocholine	1.96349	6.42265e-06	Glycerophosphocholines
1-stearoyl-2-hydroxy-sn-glycero-3-phosphoethanolamine	1.95759	2.72351e-06	Glycerophosphoethanolamines
1-palmitoyl-2-hydroxy-sn-glycero-3-phosphoethanolamine	1.94076	5.05373e-05	Glycerophosphoethanolamines
Terfenadine	1.91675	0.0180176	Diphenylmethanes
Fahfa 36:4	1.91374	0.0404712	Fatty acids and conjugates
Undecanamide, n-cyclopropyl-11-(3-hydroxy-5-pentylphenoxy)-	1.86338	0.0473568
Fahfa 36:3	1.85095	0.0361249	Fatty acids and conjugates
2-aminobenzamide	1.85066	0.0492395	Benzoic acids and derivatives
N-(1,3-dihydroxyoctadec-4-en-2-yl)tetradecanamide	1.83857	0.000585911	Ceramides
1-palmitoyl-2-hydroxy-sn-glycero-3-phospho-(1'-rac-glycerol)	1.78788	0.0157341	Glycerophosphoglycerols
Pg 38:5	1.78185	0.00875481	Glycerophosphoglycerols
sn-Glycerol 3-phosphoethanolamine	1.78115	0.00534101	Glycerophosphoethanolamines
2-linoleoylglycerol	1.77331	0.00751937	Lineolic acids and derivatives
1,2-didocosahexaenoyl-sn-glycero-3-phosphocholine	1.76424	0.00222845	Glycerophosphocholines
.beta.-estradiol 17-valerate	1.7087	0.0241342	Steroid esters
Pc 44:12	1.68052	0.000365582	Glycerophosphocholines
4-hydroxybenzenesulfonic acid	1.67438	0.0493491	Benzenesulfonic acids and derivatives
Creatine	1.66819	0.000647132	Amino acids, peptides, and analogues
1-oleoyl-sn-glycero-3-phosphoethanolamine	1.64888	0.000312246	Glycerophosphoethanolamines
Pg 42:9	1.6407	0.023917	Glycerophosphoglycerols
Pg 36:5	1.63541	0.00565438	Glycerophosphoglycerols
Pi 36:5	1.62054	0.0468537	Glycerophosphoinositols
3-methyl-l-histidine	1.51769	0.0406755	Amino acids, peptides, and analogues
1,2-dioleoyl-sn-glycero-3-phospho-l-serine	1.50438	0.00496628	Glycerophosphoserines
Uridine	1.49969	0.037205
Pi 38:6	1.47225	0.00554414
Pi 36:4	1.45029	0.0458757	Glycerophosphoinositols
Cis-13-eicosenoic acid	1.43839	0.000735002	Fatty acids and conjugates
all cis-(6,9,12)-Linolenic acid	1.42614	0.0309728
Lpe 18:2	1.41179	0.018783	Glycerophosphoethanolamines
N-acetylglucosamine	1.38472	0.00387466	Carbohydrates and carbohydrate conjugates
Dihomo-gamma-Linolenic Acid	1.37218	0.0109898
1-oleoyl-2-myristoyl-sn-glycero-3-phosphocholine	1.37011	0.00256485	Glycerophosphocholines
Linoleic acid	1.36942	0.0159166	Lineolic acids and derivatives
Oleoyl ethylamide	1.32941	0.0377247	Fatty amides
PC(16:0/16:0)	1.32168	0.0387976	Glycerophosphocholines
4-[5-[[4-[5-[acetyl(hydroxy)amino]pentylamino]-4-oxobutanoyl]-hydroxyamino]pentylamino]-4-oxobutanoic acid	1.32061	0.0201218	Fatty amides
Arachidic acid	1.30622	0.0291398	Fatty acids and conjugates
Uracil	1.27747	0.00442347	Pyrimidines and pyrimidine derivatives
Pc(16:1e/9-hode)	1.25405	0.0436343	Glycerophosphocholines
Pc(16:1e/17-hdohe)	1.217	0.0111439	Glycerophosphocholines
Oleamide	1.20729	0.0113616	Fatty amides
N-acetyl-d-glucosamine	1.1974	0.0429707	Carbohydrates and carbohydrate conjugates
1-myristoyl-sn-glycero-3-phosphocholine	1.19659	0.0488118	Glycerophosphocholines
6-[3-[(3,4-dimethoxyphenyl)methyl]-4-methoxy-2-(methoxymethyl)butyl]-4-methoxy-1,3-benzodioxole	1.13587	0.0355871
1-palmitoyl-2-docosahexaenoyl-sn-glycero-3-phosphocholine	1.11075	0.00320191	Glycerophosphocholines
1-palmitoyl-sn-glycero-3-phosphocholine	1.09564	0.0434781	Glycerophosphocholines
Niacinamide	0.876326	0.0230148	Pyridinecarboxylic acids and derivatives
Thymol-beta-d-glucoside	0.872405	0.0134366	Terpene glycosides
Pentadecanoic acid	0.852685	0.00675976	Fatty acids and conjugates
Hydroquinidine	0.851219	0.0269278
Rauwolscine	0.844122	0.0342057
1-Oleoyl-sn-glycero-3-phosphocholine	0.843538	0.0125924
15-ketoiloprost	0.841541	0.00566379	Eicosanoids
Palmitic acid	0.838239	0.00452203	Fatty acids and conjugates
L-alaninamide, n-[2-[2-(hydroxyamino)-2-oxoethyl]-4-methyl-1-oxopentyl]-3-methyl-l-valyl-n-(2-aminoethyl)-	0.832767	0.0182329	Amino acids, peptides, and analogues
Taurine	0.832766	0.0013666	Organosulfonic acids and derivatives
Thioetheramide-PC	0.816764	0.00964062
Mestranol	0.814528	0.0211144	Estrane steroids
Cinchonine	0.81401	0.0240777
Ostruthin	0.809839	0.000916911	Terpene lactones
Phosphocholine	0.790953	0.00199255	Quaternary ammonium salts
Galactinol	0.79043	0.0325829	Carbohydrates and carbohydrate conjugates
D-proline	0.774427	0.0357358	"Amino acids, peptides, and analogues"
Xanthine	0.773805	0.00674703	Purines and purine derivatives
D-glutamine	0.758959	0.00708557	Amino acids, peptides, and analogues
Pantothenate	0.754711	0.00754482	Alcohols and polyols
Menthyl salicylate	0.752863	0.0044835	Benzoic acids and derivatives
Alanine	0.750789	0.038687	Amino acids, peptides, and analogues
Phe-met-arg-phe-amide	0.74305	0.00722358	Amino acids, peptides, and analogues
Pc 42:11	0.739652	0.00163803	Glycerophosphocholines
Aleuritic acid	0.737243	0.00139969	Fatty acids and conjugates
Erythromycylamine	0.717139	0.0414458	Carbohydrates and carbohydrate conjugates
Lpc 18:2	0.704316	0.028993	Glycerophosphocholines
Blood group b trisaccharide	0.701401	0.0230322	Carbohydrates and carbohydrate conjugates
3-amino-1-propanesulfonic acid	0.695301	0.014172	Organosulfonic acids and derivatives
6-Hydroxydopamine	0.693262	0.00320883	Benzenediols
Leucine	0.688361	0.0357318	Amino acids, peptides, and analogues
4-hydroxy-5e,7z,10z,13z,16z,19z-docosahexaenoic acid	0.687406	0.0012962	Fatty acids and conjugates
Lysine	0.685605	0.0338589	Amino acids, peptides, and analogues
Pantothenic acid	0.677756	0.0442185	Amino acids, peptides, and analogues
Homocitrate	0.666671	0.0166736	Tricarboxylic acids and derivatives
5-Hydroxyindoleacetate	0.660812	0.0139713	Indolyl carboxylic acids and derivatives
.beta.-hydroxypropionic acid	0.655963	0.00291747	Beta hydroxy acids and derivatives
L-kynurenine	0.655332	0.0174702	Carbonyl compounds
Guanosine	0.644614	0.0444386
2-Amino-2-methyl-1,3-propanediol	0.643307	0.00617337
Ornithine	0.637688	0.0076878	Amino acids, peptides, and analogues
Paxilline	0.636577	0.0231488
L-hydroxyarginine	0.629405	0.00555797	Amino acids, peptides, and analogues
D-Ribose	0.629368	0.00837478	Carbohydrates and carbohydrate conjugates
Glycine	0.623727	0.0311017	Amino acids, peptides, and analogues
(r)-butyrylcarnitine	0.620991	0.00542899	Fatty acid esters
14,15-dihydroxy-5z,8z,11z,17z-eicosatetraenoic acid	0.618012	0.0132027	Eicosanoids
25-hydroxycholesterol	0.617761	7.27525e-05	Cholestane steroids
2-docosahexaenoyl-1-stearoyl-sn-glycero-3-phosphoserine	0.614441	0.0048424	Glycerophosphoserines
Methopterine	0.611999	0.00929757	Pterins and derivatives
L-propionylcarnitine	0.611851	0.023104	Fatty acid esters
5'-phosphoribosyl-5-amino-4-imidazolecarboxamide (aicar)	0.609235	0.02319	1-ribosyl-imidazolecarboxamides
Dirithromycin	0.609209	0.00752547	Carbohydrates and carbohydrate conjugates
12,13-dihydroxy-9z-octadecenoic acid	0.603747	0.0359	Fatty acids and conjugates
Glycerol 3-phosphate	0.60229	0.0418156	Glycerophosphates
3-pyridinecarbonitrile, 6-[[2-[[4-(2,4-dichlorophenyl)-5-(5-methyl-1h-imidazol-2-yl)-2-pyrimidinyl]amino]ethyl]amino]-	0.601541	0.000148245	Pyrimidines and pyrimidine derivatives
D-lyxose	0.600478	4.19319e-05	Carbohydrates and carbohydrate conjugates
Pheniramine	0.596487	0.00145473	Pheniramines
Dihydro-4,4-dimethyl-2,3-furandione	0.592455	0.000304223	Gamma butyrolactones
4-pyridoxic acid	0.586496	0.0306061	Pyridinecarboxylic acids and derivatives
2-methylglutaric acid	0.585651	0.047146	Fatty acids and conjugates
Glutathione, oxidized	0.576458	0.00127647	Amino acids, peptides, and analogues
Cysteic acid	0.572909	0.0142856	Amino acids, peptides, and analogues
Glycerophosphate(2)	0.572332	0.00753492	Glycerophosphates
Pro-hyp	0.564874	0.000512458	Amino acids, peptides, and analogues
Eryped	0.560903	0.0243067	Carbohydrates and carbohydrate conjugates
Urapidil	0.558482	0.000175349	Piperazines
L-methionine	0.555023	0.0341552	Amino acids, peptides, and analogues
His-Lys	0.547459	7.61486e-05
5-L-Glutamyl-L-alanine	0.528765	0.0168289	"Amino acids, peptides, and analogues"
Glutamine	0.521212	0.00117375	Amino acids, peptides, and analogues
Deoxyguanosine	0.520375	0.000556379	Purine 2'-deoxyribonucleosides
N,n-dimethylformamide	0.51701	0.000966768	Carboxylic acid derivatives
L-carnosine	0.515662	0.0358001	Hybrid peptides
3'-AMP	0.509953	0.0406581
D-gluconate	0.508272	0.0126818	Carbohydrates and carbohydrate conjugates
L-gulono-1,4-lactone	0.507155	0.0191989	Gamma butyrolactones
N-palmitoyltaurine	0.499499	0.000272551	Fatty amides
NCGC00169011-01	0.497271	0.000117486	Isoindolines
3-dehydroretinol	0.486091	0.00240901	Retinoids
Pro-pro	0.47	0.048385	Amino acids, peptides, and analogues
Pyruvate	0.465947	0.0156367	Alpha-keto acids and derivatives
1-methylene-5.alpha.-androstan-3.alpha.-ol-17-one glucuronide	0.459834	0.003385	Steroidal glycosides
Salidroside	0.453705	0.000293814	Carbohydrates and carbohydrate conjugates
Sorbitol 6-phosphate	0.451922	0.00463617	Carbohydrates and carbohydrate conjugates
.beta.-glycerophosphate	0.451059	0.0098421	Glycerophosphates
Dl-a-hydroxybutyric acid	0.451009	0.00462039	Alpha hydroxy acids and derivatives
Arginine	0.419276	0.00935815	Amino acids, peptides, and analogues
2-keto-D-Gluconic acid	0.413125	0.00323573
Pg 42:11	0.395502	3.60402e-05	Glycerophosphoglycerols
4'-demethylpodophyllotoxin	0.390555	0.0145206	Podophyllotoxins
7-methyladenine	0.384925	0.00296432	Purines and purine derivatives
Hypocrellin a	0.377812	0.00102965
4-hydroxyisoleucine	0.371714	0.00145079	Amino acids, peptides, and analogues
Stachydrine	0.36831	0.000279805	Amino acids, peptides, and analogues
Bispyribac	0.34366	0.00194797	Ethers
Saikosaponin a	0.342327	6.30019e-07	Terpene glycosides
Dl-lactate	0.324902	0.0015108	Alpha hydroxy acids and derivatives
DL-threonine	0.281767	0.000222363	Amino acids, peptides, and analogues
2-hydroxy-6-methylquinoline-3-carbaldehyde	0.277963	0.00359991	Quinolones and derivatives
Ophthalmate	0.257013	0.0156817	Amino acids, peptides, and analogues
Khasianine	0.217553	0.0346332	Steroidal glycosides
Tryptophan betaine	0.206673	0.00114898	Amino acids, peptides, and analogues
Agomelatine	0.169007	0.0248651	Carboxylic acid derivatives
Sucrose	0.121476	0.00212045	Carbohydrates and carbohydrate conjugates
1-palmitoyl-2-glutaryl phosphatidylcholine	0.119725	0.00037546	Glycerophosphocholines
N,n'-diphenyl-p-phenylenediamine	0.115744	0.00349293	Aniline and substituted anilines
trans-cinnamate	0.109059	0.00119557	Cinnamic acids
Pantetheine	0.0927379	0.00606629	"Amino acids, peptides, and analogues"
Ganoderic acid a	0.0660273	0.0122426	Triterpenoids

## Sheet: T vs S
Name	Fold change	p-value	SubClass
Ethyl trans-caffeate	8.3634	7.22904e-05	Hydroxycinnamic acids and derivatives
4-aminobenzoate	7.81572	0.00346661	Benzoic acids and derivatives
Udp-d-glucose	6.55633	0.00106676	Pyrimidine nucleotide sugars
Polydatin	5.27773	7.06902e-08	Stilbene glycosides
Prophos	4.81289	0.00121614
N-oleoyl-phenylalanine	4.62151	0.00179613	Amino acids, peptides, and analogues
3-deoxy-d-glycero-d-galacto-2-nonulosonic acid	4.43369	0.0393148	Carbohydrates and carbohydrate conjugates
[3-hydroxy-2-methyl-4-(7-oxofuro[3,2-g]chromen-9-yl)oxybutan-2-yl] (z)-2-methylbut-2-enoate	4.14389	0.0486742	Furanocoumarins
Flemiphilippinin a	3.84795	0.00465288	Isoflavans
Ophthalmate	3.77064	0.00310242	Amino acids, peptides, and analogues
Borrelidin	3.58557	0.00134149
Latanoprost	3.32294	0.00321996	Eicosanoids
Formononetin	2.86217	0.0212994	O-methylated isoflavonoids
1-hexadecyl-sn-glycero-3-phosphocholine	2.44285	0.019315	Glycerophosphocholines
Gamma-glu-glu	2.36755	0.00829912	Amino acids, peptides, and analogues
O-Phospho-L-homoserine	2.33535	1.96807e-05	"Amino acids, peptides, and analogues"
Sm d34:1	2.24629	0.000796139	Phosphosphingolipids
2',2'-difluoro-2'-deoxyuridine	2.24354	0.000141054	Pyrimidine 2'-deoxyribonucleosides
L-pyroglutamic acid	2.19253	0.0195055	Amino acids, peptides, and analogues
Oleoyl-l-carnitine	2.16059	0.00354891	Fatty acid esters
Uridine	2.15148	0.0154113
Guanosine	2.14962	0.0183894
Alfentanyl	2.08277	0.00310473	Anilides
D-glutamine	2.07856	0.0144018	Amino acids, peptides, and analogues
L-palmitoylcarnitine	2.06408	4.36534e-05	Fatty acid esters
Inosine	2.04759	0.031202
Undecanamide, n-cyclopropyl-11-(3-hydroxy-5-pentylphenoxy)-	1.9683	0.0267123
O-phosphoethanolamine	1.96556	3.82839e-05	Phosphate esters
Glutamine	1.94676	0.0336089	Amino acids, peptides, and analogues
Palmitoyl sphingomyelin	1.89841	0.00246172	Phosphosphingolipids
DL-glutamine	1.88209	0.0173017	Amino acids, peptides, and analogues
Dihydro-4,4-dimethyl-2,3-furandione	1.82198	0.0332961	Gamma butyrolactones
3-methylglutarylcarnitine	1.81034	0.0366005	Fatty acid esters
Terfenadine	1.80366	0.00763766	Diphenylmethanes
Pg 40:7	1.72716	0.0247773	Glycerophosphoglycerols
D-pyroglutamic acid	1.66472	0.0043751	Amino acids, peptides, and analogues
(2-{[3-hydroxy-2-tetradecanamidooctadec-4-en-1-yl phosphonato]oxy}ethyl)trimethylazanium	1.63535	0.00396969	Phosphosphingolipids
Pi 40:8	1.5992	0.00968151
Pc 42:11	1.58723	8.48763e-05	Glycerophosphocholines
1-Aminocyclopropanecarboxylic acid	1.54039	0.00358973	"Amino acids, peptides, and analogues"
1-palmitoyl-2-oleoyl-phosphatidylglycerol	1.53624	0.0231037	Glycerophosphoglycerols
Pc 34:5	1.45531	0.0171606	Glycerophosphocholines
Hexanoyl-l-carnitine	1.4378	0.0379285	Fatty acid esters
Thioetheramide-PC	1.42476	0.0455825
Laminaritetraose	1.41769	0.00196613	Carbohydrates and carbohydrate conjugates
Pi 38:7	1.40679	0.00471341	Glycerophosphoinositols
DL-Glutamic acid	1.382	0.00587982	Amino acids, peptides, and analogues
(S)-2-aminobutyric acid	1.37829	0.00493228	"Amino acids, peptides, and analogues"
Carnitine	1.36795	0.0117453	Quaternary ammonium salts
Glycerophosphocholine	1.35334	0.0291962	Glycerophosphocholines
Pi 38:5	1.3025	0.0155271	Glycerophosphoinositols
Pi 38:6	1.29062	0.0304717
1-oleoyl-2-myristoyl-sn-glycero-3-phosphocholine	1.23198	0.00967698	Glycerophosphocholines
5-aminoimidazole-4-carboxamide	1.19174	0.0264	Imidazoles
Pc 38:7	1.1883	0.0275275	Glycerophosphocholines
6-[3-[(3,4-dimethoxyphenyl)methyl]-4-methoxy-2-(methoxymethyl)butyl]-4-methoxy-1,3-benzodioxole	0.861685	0.0152414
Malate	0.831829	0.0304924	Beta hydroxy acids and derivatives
Phosphorylcholine	0.815735	0.0137407	Quaternary ammonium salts
N-acetyl-d-glucosamine	0.813151	0.0457163	Carbohydrates and carbohydrate conjugates
Muramic acid	0.810418	0.0228179
Acetylcarnitine	0.803314	0.0288389	Fatty acid esters
Myristic acid	0.781988	0.0238541	Fatty acids and conjugates
N-acetylglucosamine	0.764534	0.0397183	Carbohydrates and carbohydrate conjugates
2-docosahexaenoyl-1-stearoyl-sn-glycero-3-phosphoethanolamine	0.755754	0.0292075	Glycerophosphoethanolamines
1-heptadecanoyl-sn-glycero-3-phosphocholine	0.747698	0.024936	Glycerophosphocholines
15-deoxy-goyazensolide	0.700697	0.000759241	Gamma butyrolactones
6-Hydroxydopamine	0.694022	0.00470391	Benzenediols
N-acetyl-l-tyrosine	0.693619	0.0437929	Amino acids, peptides, and analogues
1,5-pentanediamine	0.689321	0.00391889	Amines
1-Stearoyl-sn-glycerol 3-phosphocholine	0.678511	0.0415895
.gamma.-linolenic acid	0.657508	0.00920462	Lineolic acids and derivatives
Lpc 18:1	0.646961	0.0271418	Glycerophosphocholines
Alanine	0.63485	0.00121366	Amino acids, peptides, and analogues
Arginine	0.634288	0.0284133	Amino acids, peptides, and analogues
Dihomo-gamma-Linolenic Acid	0.63313	0.0352065
5'-phosphoribosyl-5-amino-4-imidazolecarboxamide (aicar)	0.631777	0.043404	1-ribosyl-imidazolecarboxamides
1,2-diamino-2-methylpropane	0.628878	0.000409422	Amines
Valine	0.628378	0.001277	Amino acids, peptides, and analogues
L-Glutamate	0.614667	0.000110942	"Amino acids, peptides, and analogues"
DL-serine	0.612888	0.0310561	Amino acids, peptides, and analogues
20-HETE	0.600959	0.0275776
Cis-4,7,10,13,16,19-docosahexaenoic acid	0.599131	2.1109e-05	Fatty acids and conjugates
N-Acetyl-D-Glucosamine 6-Phosphate	0.59521	0.00290956	Carbohydrates and carbohydrate conjugates
11(Z),14(Z)-Eicosadienoic Acid	0.592704	0.00893291
DL-valine	0.589566	0.0495577	Amino acids, peptides, and analogues
5-aminovaleric acid	0.575097	0.00139815	Amino acids, peptides, and analogues
Fahfa 38:2	0.574427	0.0344183	Fatty acids and conjugates
1-myristoyl-sn-glycero-3-phosphocholine	0.574014	0.0115989	Glycerophosphocholines
3-methyladenine	0.564062	0.00579717	Purines and purine derivatives
Leucine	0.563193	0.000903821	Amino acids, peptides, and analogues
DL-arginine	0.556572	4.95088e-07	Amino acids, peptides, and analogues
Betaine	0.553482	0.00251869	Amino acids, peptides, and analogues
Deoxycarnitine	0.534502	0.0084456	Fatty acids and conjugates
N-acetyl-l-methionine	0.505043	0.0485685	Amino acids, peptides, and analogues
Anthranilic acid (Vitamin L1)	0.488357	0.00125654	Benzoic acids and derivatives
17,20-dimethylprostaglandin f1.alpha.	0.483291	0.0382064	Eicosanoids
L-methionine	0.479424	0.0171322	Amino acids, peptides, and analogues
Lysine	0.470911	0.0017317	Amino acids, peptides, and analogues
20-hydroxyarachidonic acid	0.47018	0.00131535	Fatty acids and conjugates
D-proline	0.452446	0.000258129	"Amino acids, peptides, and analogues"
2-Amino-2-methyl-1,3-propanediol	0.450061	0.00063418
Indoxyl sulfate	0.447597	0.0193012	Arylsulfates
L-hydroxyarginine	0.439509	0.000983928	Amino acids, peptides, and analogues
Ethyl p-coumarate	0.438831	0.00300667	Hydroxycinnamic acids and derivatives
Pro-hyp	0.428473	0.00123058	Amino acids, peptides, and analogues
(+)-.alpha.-tocopherol	0.420803	0.0345168	Quinone and hydroquinone lipids
Pregna-4,16-diene-3,20-dione	0.413381	0.00439434	Oxosteroids
Dl-a-hydroxybutyric acid	0.404793	0.00241338	Alpha hydroxy acids and derivatives
Ng,ng-dimethyl-l-arginine	0.395229	0.0058709	Amino acids, peptides, and analogues
Monolinolenin (9c,12c,15c)	0.390509	0.00415492	Lineolic acids and derivatives
Glyceric acid	0.384604	0.00764026	Carbohydrates and carbohydrate conjugates
Stearidonic Acid	0.376519	0.0176543
L-Leucine	0.374459	0.00984467	"Amino acids, peptides, and analogues"
Calcitriol	0.374203	0.00977145	Vitamin D and derivatives
[6]-gingerol	0.361707	0.0303802	Methoxyphenols
Prostaglandin e2	0.354083	0.00240891	Eicosanoids
5-L-Glutamyl-L-alanine	0.353148	0.000263278	"Amino acids, peptides, and analogues"
Dl-lactate	0.345817	0.000454663	Alpha hydroxy acids and derivatives
(.+/-.)-dropropizine	0.338159	0.00211475	Piperazines
[6]-shogaol	0.333468	0.03074	Methoxyphenols
Lpe 18:2	0.333315	0.0469797	Glycerophosphoethanolamines
Pseudojervine	0.323348	0.0208455	Steroidal glycosides
Pe(18:1/14-hdohe)	0.320286	0.0128579	Glycerophosphoethanolamines
1-oleoyl-sn-glycero-3-phosphoethanolamine	0.303369	0.0218164	Glycerophosphoethanolamines
1h-indole-3-propanoic acid	0.291179	1.56507e-06	Indolyl carboxylic acids and derivatives
4-[5-[[4-[5-[acetyl(hydroxy)amino]pentylamino]-4-oxobutanoyl]-hydroxyamino]pentylamino]-4-oxobutanoic acid	0.281276	0.0154945	Fatty amides
3-dehydrocarnitine	0.272572	0.00914335	Short-chain keto acids and derivatives
Aniline	0.271979	0.000447556	Aniline and substituted anilines
S-adenosyl-l-homocysteine	0.269712	0.0196146	5'-deoxy-5'-thionucleosides
Ophiobolin a	0.267101	0.00448238	Sesterterpenoids
Natamycin	0.197109	0.0252947	Carbohydrates and carbohydrate conjugates
2-hydroxy-6-methylquinoline-3-carbaldehyde	0.196961	0.000101527	Quinolones and derivatives
